# Supplementary material for: Preliminary Assessment of Anticancer Activity of Aqueous Meadowsweet (Filipendula ulmaria (L.) Maxim.) Extract in LoVo Colorectal Cancer Cells
Source: Biomedicines. 2026 Jul 10;14(7):1551. doi: 10.3390/biomedicines14071551 (PMC13404949; doi:10.3390/biomedicines14071551)
Supplement: Supplementary file 1 [file biomedicines-14-01551-s001.zip]

Archive with 2 entries (2 files):
- Table S1 Biomedicines_2026_Sobczak et al_proofread.pdf
- Table S2 Biomedicines_2026_Sobczak et al_proofread.pdf
